# Supplementary material for: Nucleoside-Lipid-Based Nanoparticles for Phenazine Delivery: A New Therapeutic Strategy to Disrupt Hsp27-eIF4E Interaction in Castration Resistant Prostate Cancer
Source: Pharmaceutics. 2021 Apr 27;13(5):623. doi: 10.3390/pharmaceutics13050623 (PMC8146835; doi:10.3390/pharmaceutics13050623)
Supplement: Supplementary file 1 [file pharmaceutics-13-00623-s001.zip]

Archive with 1 entries (1 files):
- pharmaceutics-1126119-supplementary.pdf
